# Supplementary material for: Calling Structural Variants with Confidence from Short-Read Data in Wild Bird Populations
Source: Genome Biol Evol. 2024 Mar 15;16(4):evae049. doi: 10.1093/gbe/evae049 (PMC11018544; doi:10.1093/gbe/evae049)
Supplement: evae049_Supplementary_Data [file evae049_supplementary_data.zip]

Archive with 2 entries (2 files):
- Supplemental _Materials_for_GBE_February_2024.pdf
- Supplementary_Tables_October_2023.xlsx
