# Supplementary material for: Calling Structural Variants with Confidence from Short-Read Data in Wild Bird Populations
Source: Genome Biol Evol. 2024 Mar 15;16(4):evae049. doi: 10.1093/gbe/evae049 (PMC11018544; doi:10.1093/gbe/evae049)
Supplement: evae049_Supplementary_Data [file evae049_supplementary_data.zip › Supplementary_Tables_October_2023.xlsx]

## Sheet: Table S4. Repeat library inte
Repeat element	DELs, 90% overlap	DELs, 50% overlap	DELs at least 1 bp overlap	DUPs, 90% overlap	DUPs, 50% overlap	DUPs at least 1 bp overlap	INVs, 10% overlap	INVs at least 1 bp overlap
SINE/MIR	0	0	0	0	0	6	0	0
LINE/CR1	1	61	265	1	10	747	3	5
LINE/L2	0	1	1	0	0	3	0	0
LTR/ERVK	20	27	51	0	0	123	2	2
LTR/ERVL	7	28	92	0	0	147	0	0
LTR/ERV1	1	3	15	0	1	60	0	0
LTR/ERV	0	0	3	0	0	3	0	0
LTR/Gypsy	0	1	1	0	0	4	0	0
LTR	0	0	3	0	0	2
RC/Helitron	0	1	3	0	2	2	0	0
DNA	0	0	4	0	1	8	0	0
DNA/hAT-Charlie	0	1	2	1	1	3	0	0
DNA/TcMar-Tc1	0	1	1	0	0	1	0	0
DNA/CMC-EnSpm	0	2	2	0	0	0	0	0
DNA/PIF-Harbinger	0	0	2	0	0	13	0	0
DNA/TcMar-Tigger	0	0	0	0	0	4	0	0
DNA/Crypton	0	0	0	0	0	3	0	0
Satellite	0	1	6	0	0	6	0	0
Unknown	4	17	66	0	0	91	0	0
Sum	33	144	517	2	15	1226	5	7

## Sheet: Table S5. Sample number of read
Sample ID	Location	Reads	Mapped Reads	Percent Mapped	Total uncurated SVs	Total curated SVs	Total polym. DELs, uncurated	Total curated DELs	Total polym. DUPs, uncurated	Total DUPs, curated	Total polym. INVs, uncurated	Total INVs, curated
8L19786	ALTA	135065932	129779538	0.9609	8134	1563	6055	1316	1608	146	471	101
8L19791	ALTA	136682666	131021132	0.9586	8490	1564	6361	1335	1669	136	460	93
8L48304	HELG	132592340	127811156	0.9639	7945	1592	5953	1349	1551	139	441	104
8L52105	TRON	142395266	136853038	0.9611	8418	1597	6275	1353	1659	139	484	105
8L52141	TRON	111412785	107317082	0.9632	7614	1500	5655	1260	1511	147	448	93
8L52815	TRON	141831537	135894043	0.9581	8504	1605	6332	1363	1694	141	478	101
8934547	HELG	104090434	100369803	0.9643	7322	1507	5473	1276	1435	138	414	93
8L19747	PASV	116463436	112270310	0.964	7620	1466	5710	1244	1480	133	430	89
8L19766	PASV	112177247	107303018	0.9565	8092	1500	6035	1284	1607	124	450	92
8L52830	TRON	121080274	116005478	0.9581	8091	1508	6072	1298	1576	137	443	73
8L57906	HELG	119240269	115227331	0.9663	7365	1484	5567	1264	1395	125	403	95
8L64093	VEGA	137136877	131561396	0.9593	8493	1642	6292	1398	1707	147	494	97
8L89915	TRON	129012543	123900186	0.9604	8172	1591	6105	1366	1607	130	460	95
8M31651	LEKA	136812995	131033081	0.9578	8310	1619	6240	1395	1624	135	446	89
8L64869	VEGA	132854308	127440670	0.9593	8555	1595	6315	1343	1732	148	508	104
8M71910	HELG	118416583	114246939	0.9648	7730	1492	5776	1260	1526	131	428	101
8M71932	HELG	139641619	133681878	0.9573	8377	1612	6262	1375	1646	137	469	100
8M72455	TRON	119652771	115089224	0.9619	7785	1532	5814	1306	1524	132	447	94
8M72456	TRON	105351609	101625873	0.9646	7423	1440	5595	1228	1426	132	402	80
8N05101	VEGA	121556884	116811636	0.961	7860	1556	5851	1325	1570	146	439	85
8N05169	VEGA	127701597	122421097	0.9586	8339	1582	6204	1350	1656	132	479	100
8N05268	LEKA	137692357	131996031	0.9586	8549	1617	6372	1362	1686	157	491	98
8N05890	LEKA	129754939	124849824	0.9622	8087	1624	6030	1391	1566	134	491	99
8N05240	LEKA	119448622	114237034	0.9564	8187	1564	6111	1336	1622	140	454	88
8N06612	TRON	120021957	115110012	0.9591	8228	1577	6133	1357	1621	130	474	90
8N06634	TRON	120837227	115823978	0.9585	8356	1578	6227	1322	1636	157	493	99
8N73248	LEKAxVEGA	132485968	126889888	0.9578	8674	1738	6430	1485	1747	152	497	101
8N73249	LEKAxVEGA	96231596	92296801	0.9591	7274	1442	5488	1238	1384	109	402	95
8N73604	LEKAxVEGA	141944800	135925418	0.9576	8890	1689	6627	1439	1763	148	500	102
FIN30	FIN	130571843	124961509	0.957	8380	1522	6262	1291	1640	136	478	95
FIN33	FIN	135795297	130233105	0.959	8649	1578	6492	1342	1687	141	470	95
FIN240	FIN	122297750	117842786	0.9636	8145	1497	6091	1269	1598	133	456	95
FIN248	FIN	123684540	118874564	0.9611	8301	1547	6209	1307	1628	143	464	97

## Sheet: TE quantification
Repeat Class	Passer domesticus
	No. elements	Total Length (Mb)	Percentage sequence (%)	Number of Distinct Classifications
Retroelement	182214	77.9563	0.0748	10385
SINE	1681	0.436421	0.0004	369
LINE	123072	47.5521	0.0456	6348
Penelope	630	0.180499	0.0002	138
LTR element	56831	29.7873	0.0286	3530
DNA transposon	11885	3.74906	0.0036	2205
Rolling-circle	576	0.29711	0.0003	59
Unclassified	17240	7.12483	0.0068	2427
Other	2537	1.32127	0.0013	243
Total repeats	214452	90.4486	0.0867	15319

## Sheet: Table S6. TEs-- any overlap 
Any overlap (> 1 bp) with SVs
Repeat element	#overlaps with DELs	Repeat element	#overlaps with DUPs	Repeat element	#overlaps with INVs
LINE/CR1	265	LINE/CR1	747	LINE/CR1	5
LTR/ERVL	92	LTR/ERVL	147	LTR/ERVK	2
Unknown	66	LTR/ERVK	123
LTR/ERVK	51	Unknown	91
LTR/ERV1	15	LTR/ERV1	60
Satellite	6	DNA/PIF-Harbinger	13
DNA	4	SINE/5S-Deu-L2	9
RC/Helitron	3	DNA	8
LTR/ERV	3	SINE/MIR	6
LTR	3	Satellite	6
LTR/ERV4	2	LTR/Gypsy	4
LINE/R2	2	DNA/TcMar-Tigger	4
DNA/PIF-Harbinger	2	DNA/IS3EU	4
DNA/hAT-Charlie	2	LTR/ERV	3
DNA/CMC-EnSpm	2	LINE/L2	3
SINE/5S-Deu-L2	1	DNA/hAT-Charlie	3
Simple_repeat	1	DNA/Crypton	3
Other/DNA_virus	1	RC/Helitron	2
LTR/Pao	1	LTR/Pao	2
LTR/Gypsy	1	LTR	2
LINE/L2	1	DNA/hAT-Tip100	2
DNA/Zisupton	1	DNA/hAT-Tag1	2
DNA/TcMar-Tc1	1	SINE/tRNA-Deu	1
DNA/PiggyBac-X	1	Simple_repeat	1
DNA/IS3EU	1	RC?/Helitron?	1
DNA/hAT-Tip100	1	LTR/ERV4	1
		LINE/RTE-BovB	1
		DNA/TcMar-Tc1	1
		DNA/TcMar	1
		DNA/hAT-hAT6	1
		DNA/Crypton-A	1

## Sheet: Full list of TEs-- 90% overlap
90% overlap with SVs
Repeat element	#overlaps with DELs	Repeat element	#overlaps with DUPs	Repeat element	#overlaps with INVs
LTR/ERVK	20	LINE/CR1	1		0
LTR/ERVL	7	DNA/hAT-Charlie	1
Unknown	4
LTR/ERV1	1
LINE/CR1	1

## Sheet: Full list of TEs-- 50% overlap
50% overlap with SVs
Repeat element	#overlaps with DELs	Repeat element	#overlaps with DUPs	Repeat element	#overlaps with INVs
LINE/CR1	61	LINE/CR1	10
LTR/ERVL	28	RC/Helitron	2
LTR/ERVK	27	LTR/ERV	1
Unknown	17	DNA/hAT-Charlie	1
LTR/ERV1	3	DNA	1
DNA/CMC-EnSpm	2
Satellite	1
RC/Helitron	1
LTR/Gypsy	1
LINE/L2	1
DNA/TcMar-Tc1	1
DNA/hAT-Charlie	1

## Sheet: Overlap with old TE library
Repeat element	Coverage	Count	Percentage	DELs, 90% overlap	DELs at least 1 bp overlap	DUPs, 90% overlap	DUPs, 60% overlap	DUPs at least 1 bp overlap	INVs, 10% overlap	INVs at least 1 bp overlap
LINE/CR1	34472705	93891	0.0330603	25	353	1	6	976	2	4
LINE/R2				0	10	0	0	33	0	0
LTR/ERVK	32629	125	3.12922e-05	6	194	1	6	580	1	3
LTR/ERVL	21132081	43347	0.0202663	11	38	0	0	114	1	1
LTR/ERV1				7	72	0	0	116	0	0
LTR/Gypsy				0	4	0	0	6	0	0
SINE	325775	2162	0.000312428	1	8	0	0	51	0	0
Unspecified	3560011	7562	0.00341416	0	1	0	0	8	0	0
DNA/	1632777	6483	0.00156588	0	18	0	0	33	0	0
Rolling Circle	25504	80	2.44591e-05	0	0	0	0	0	0	0
Other(Simple repeat, Microsatellite, or RNA)	520248	742	0.000498933	0	0	0	0	0	0	0
Non-Repeat	981018973	NA	0.940826	0	0	0	0	0	0	0
				50	698	2	12	1917	4	8	0
